# Supplementary material for: Initiation of gametocytogenesis at very low parasite density in Plasmodium falciparum infection
Source: J Infect Dis. 2017 May 10;215(7):1167–74. doi: 10.1093/infdis/jix035 (PMC5426372; doi:10.1093/infdis/jix035)
Supplement: Supplementary Data [file jix035_Supplementary_Data.zip]

Archive with 1 entries (1 files):
- 2017_01_06_Supplemental_Material_GEXP5_McCarthy_Rev1_Clean.docx
